# Supplementary material for: The Optimization of a Protocol for the Directed Differentiation of Induced Pluripotent Stem Cells into Liver Progenitor Cells and the Delivery of Transgenes
Source: Biology (Basel). 2025 May 22;14(6):586. doi: 10.3390/biology14060586 (PMC12189164; doi:10.3390/biology14060586)
Supplement: Supplementary file 1 [file biology-14-00586-s001.zip]

Archive with 8 entries (6 files):
- S1/
- S1/P12L3, P16L4, P17L16 ipsc supl.pdf
- S1/pipeline.cpproj
- S1/Supplementary materials. Video 1.avi
- S2/
- S2/Supl. Figure S1.png
- S2/Supl. Figure S2.png
- S2/Supl. Figure S3.png
